# Supplementary material for: Advantages of Tyrosine Kinase Anti-Angiogenic Cediranib over Bevacizumab: Cell Cycle Abrogation and Synergy with Chemotherapy
Source: Pharmaceuticals (Basel). 2021 Jul 16;14(7):682. doi: 10.3390/ph14070682 (PMC8308742; doi:10.3390/ph14070682)
Supplement: Supplementary file 1 [file pharmaceuticals-14-00682-s001.zip]

Archive with 3 entries (3 files):
- Supplemental Figure S1.pdf
- Supplemental Table S1.pdf
- Supplemental Table S2 - Raw data for phosphoproteomic array.xlsx
